# Supplementary material for: Oleuropein-Rich Gellan Gum/Alginate Films as Innovative Treatments against Photo-Induced Skin Aging
Source: Molecules. 2023 May 25;28(11):4352. doi: 10.3390/molecules28114352 (PMC10254495; doi:10.3390/molecules28114352)
Supplement: Supplementary file 1 [file molecules-28-04352-s001.zip]

Archive with 5 entries (5 files):
- Suppl. Video S1.avi
- Suppl. Video S2.avi
- Suppl. Video S3.avi
- Suppl. Video S4.avi
- Supplementary Material.pdf
